# Supplementary material for: Biomedical Evaluation of Early Chronic Kidney Disease in the Air Force: Building a Predictive Model from the Taiwan Military Health Service
Source: Bioengineering (Basel). 2024 Feb 28;11(3):231. doi: 10.3390/bioengineering11030231 (PMC10968100; doi:10.3390/bioengineering11030231)
Supplement: Supplementary file 1 [file bioengineering-11-00231-s001.zip]

Archive with 1 entries (1 files):
- bioengineering-2825752-supplementary.pdf
